# Supplementary material for: Mutational processes contributing to the development of multiple myeloma
Source: Blood Cancer J. 2019 Aug 6;9(8):60. doi: 10.1038/s41408-019-0221-9 (PMC6684612; doi:10.1038/s41408-019-0221-9)
Supplement: Supplementary file 2 — Supplementary Tables [file 41408_2019_221_MOESM2_ESM.xlsx]

## Sheet: Sheet1
Supplementary Table Index
Supplementary Table 1		CoMMpass IA10 karyotype classification
Supplementary Table 2		COSMIC mutational contribution in WES and WGS
Supplementary Table 3		COSMIC mutational contribution in clonal WES and exome-restricted WGS
Supplementary Table 4		COSMIC mutational signatures contribution in COMMpass exome and Walker et al. study exome
Supplementary Table 5		Association between major COSMIC SNV and de novo SV signatures (Spearman's correlation Q-values)
Supplementary Table 6		Mutation rate (mutations/Mb) and DNA replication time
Supplementary Table 7		COSMIC mutational signatures and DNA replication time
Supplementary Table 8		Mutational proportion on DNA replication leading and lagging strand
Supplementary Table 9		Highly expressed genes (FPKM >= 100) and frequency of mutations
Supplementary Table 10		Mutational proportion on transcribed and non-transcribed strands
Supplementary Table 11		COSMIC mutational contribution in coding and normalized non-coding
Supplementary Table 12		Enrichment of mutational signatures at kataegis foci in WGS and WES
Supplementary Table 13		Genes affected by kataegis and their frequency
Supplementary Table 14		Association of COSMIC mutational signatures in MM subgroups
Supplementary Table 15		Association of myeloma subgroups and structural rearrangment signatures
Supplementary Table 16		Association of poor prognostic markers and mutational signatures
Supplementary Table 17		COSMIC mutational signatures contribution in COMMpass coding drivers and other mutations in exome
Supplementary Table 18		Driver genes significantly preferentially targeted by certain mutational processes
Supplementary Table 19		Multivariate Cox regression analysis of progression free and overall survival with APOBEC mutational contribution
Supplementary Table 20		Association of myeloma subgroups and unsupervised hierarchical clusters
Supplementary Table 21		Multiple pair-wise comparisons of progression-free and overall survival curves using log-rank test
Supplementary Table 22		Multivariate Cox regression analysis of progression free and overall survival for each subgroup versus other subgroups

## Sheet: Supp_1
Supplementary Table 1: CoMMpass IA10 karyotype classification (n = 814**)
	MMRF CoMMpass karyotype classification
	Subgroups	No. of samples	IA10 Percentage	Published literature*
	t(11;14)	160	0.197	15-20%
	t(4;14)	102	0.125	0.15
	t(14;16)	32	0.039	0.05
	t(6;14)	15	0.018	1-2%
	t(14;20)	10	0.012	0.01
	t(8;14) MYC-translocation	120	0.147	15-20%
	Hyperdiploidy	469	0.576	0.5
	*: Manier, S. et al. Genomic complexity of multiple myeloma and its clinical implications. Nat Rev Clin Oncol 14, 100-113 (2017).
	**Karyotypes data were only available for 814 samples

## Sheet: Supp_2
Supplementary Table 2: COSMIC mutational contribution in WGS (n = 824*)
COSMIC signatures	WGS contribution (%)
Signature 1	2.19926
Signature 2	4.80266
Signature 3	7.01526
Signature 4	0
Signature 5	7.78218
Signature 6	0.00837359
Signature 7	0.0311299
Signature 8	9.65441
Signature 9	45.9748
Signature 10	0.00813
Signature 11	0.213533
Signature 12	0.782884
Signature 13	0.99999
Signature 14	0
Signature 15	0.00936285
Signature 16	11.4662
Signature 17	0.935196
Signature 18	0
Signature 19	0.830784
Signature 20	0.00996461
Signature 21	0.0370229
Signature 22	0
Signature 23	0
Signature 24	0
Signature 25	0.87128
Signature 26	0.165114
Signature 27	0
Signature 28	0.284001
Signature 29	0
Signature 30	5.91845
* Both WGS and WES data were available for 824 samples
In bold: These mutational signatures have >1% mutational contributions

## Sheet: Supp_3
Supplementary Table 3: COSMIC mutational contribution in clonal WES and exome-restricted WGS (n = 525*)
COSMIC signatures	Clonal WES contribution (%)	Exome-restricted WGS contribution (%)
Signature 1	20.7027	16.291
Signature 2	28.5263	34.7582
Flat signatures (signatures 3+5+8)	12.5893	12.5112
Signature 9	8.26919	7.02031
Signature 13	15.2911	15.1733
Signature 16	9.75163	8.56042
Signature 30	4.86978	5.68557
*After data restriction, data were available for 525 samples

## Sheet: Supp_4
Supplementary Table 4: COSMIC mutational signatures contribution in COMMpass exome (n = 874) and Walker et al. study exome (n = 463)
COSMIC signatures	CoMMpass exome contribution (%)	Walker et al. exome contribution (%)
Signature 1	30.7354	40.8817
Signature 2	22.5791	12.8111
Flat signatures (signatures 3+5+8)	21.0347	21.7715
Signature 9	7.47491	5.54008
Signature 13	9.88992	6.34407
Signature 16	5.39607	9.50332
Signature 30	2.88998	3.14828

## Sheet: Supp_5
Supplementary Table 5: Association between major COSMIC SNV and de novo SV signatures (Spearman's correlation Q-values)
	COSMIC signature 1	COSMIC signature 2	Flat signatures (signatures 3+5+8)	COSMIC signature 9	COSMIC signature 13	COSMIC signature 16	COSMIC signature 30
RS1	0.916803	0.6257	0.547812	0.6257	0.916803	0.982896	0.83768
RS2	0.982896	0.83768	0.982896	0.902639	0.547812	0.916803	0.0657563
RS3	0.8783	0.83882	0.957416	0.83882	0.547812	0.83882	0.83882
RS4	0.957416	0.83882	0.547812	0.916803	0.547812	0.547812	0.74116
RS5	0.957416	0.547812	0.83768	0.547812	0.83768	0.889307	0.0657563

## Sheet: Supp_6
Supplementary Table 6: Mutation rate (SNV mutations/Mb) and DNA replication time
DNA replication time deciles	WGS mutation rate (mutations/Mb)	WES mutation rate (mutations/Mb)
1 (Earliest)	0.214352	0.51808
2	0.237066	0.439605
3	0.277659	0.445398
4	0.291536	0.489027
5	0.33027	0.524467
6	0.377434	0.515311
7	0.479133	0.599417
8	0.682129	0.66639
9	0.868439	0.834462
10 (Latest)	0.901308	1.14121
Slope (mutations/decile)	80	59
P-value	<1.0E-4	< 1.0E-4

## Sheet: Supp_7
Supplementary Table 7: Major COSMIC mutational signatures and DNA replication time
COSMIC signatures	WGS			WES
	Slope (mutations/decile)	Q-values		Slope (mutations/decile)	Q-values
Signature 1	0.432964	<1.0E-4		13.1908	<1.0E-4
Signature 2	5.42552	<1.0E-4		3.7169	<1.0E-4
Signature 3+5+8	12.887	<1.0E-4		15.548	<1.0E-4
Signature 9	52.4301	<1.0E-4		7.03692	<1.0E-4
Signature 13	0.0122217	<1.0E-4		-2.1793	<1.0E-4
Signature 16	3.52877	<1.0E-4		4.11726	<1.0E-4
Signature 30	3.77977	<1.0E-4		1.51964	<1.0E-4

## Sheet: Supp_8
Supplementary Table 8: Mutational proportion on DNA replication leading and lagging strand
Major COSMIC signatures	leading	lagging	Q-values
Signature 1	0.490845	0.509155	4e-16
Signature 2	0.354146	0.645854	4e-16
Flat signatures (signatures 3+5+8)	0.494	0.506	4e-16		In bold: These mutational signatures show statistically significant assymmetry and exhibit more than 30% strand imbalance
Signature 9	0.469638	0.530362	4e-16
Signature 13	0.320455	0.679545	4e-16
Signature 16	0.486683	0.513317	4e-16
Signature 30	0.46836	0.53164	4e-16

## Sheet: Supp_9
Supplementary Table 9: Highly expressed genes (FPKM >= 100) and frequency of mutations (n = 681*)
SNVs					Indels
Gene	Samples harbouring mutations	Gene GC-content	Gene average alignability		Gene	Samples harbouring mutations	Gene GC-content	Gene average alignability
TMSB4X	93	0.504955	0.407576		NFKBIA	6	0.565164	1			* Gene expression data were avaible for 681 samples
DUSP2	77	0.636324	1		BIRC3	4	0.375656	0.184926
EGR1	47	0.56549	1		BTG2	4	0.533447	1
ACTG1	46	0.610983	0.287735		DDX5	4	0.451124	0.8
PIM1	34	0.535899	1		EGR1	4	0.56549	1
BTG1	32	0.478299	0.8		ATF4	3	0.589435	0.517803
BIRC3	28	0.375656	0.184926		CXCR4	3	0.520702	1
ZFP36L1	27	0.533984	1		MS4A1	3	0.400653	0.310255
UBC	22	0.50694	0.315024		RPL5	3	0.403374	0.314294
EEF1A1	20	0.47148	0.243941		SIK1	3	0.560612	0.187401
XBP1	19	0.449189	0.311379		SPCS3	3	0.367641	0.212039
HIST2H2BE	18	0.479748	0.364063		TMSB4X	3	0.504955	0.407576
RPL37	17	0.428373	0.301175		ADM	2	0.600294	1
IRF1	16	0.538579	0.152624		DUSP2	2	0.636324	1
HNRNPA2B1	15	0.400707	0.202598		HSPA8	2	0.492597	0.511157
HSPA8	15	0.492597	0.511157		SLAMF7	2	0.440349	0.256026
ANXA1	14	0.347392	0.228536		UBC	2	0.50694	0.315024
RPL10	14	0.542603	0.22252		XBP1	2	0.449189	0.311379
KLF4	13	0.569449	0.833333		ZFP36L1	2	0.533984	1
TXNIP	13	0.424868	1		ACTG1	1	0.610983	0.287735
FCRLA	12	0.460434	1		ANXA1	1	0.347392	0.228536
GADD45B	12	0.602714	1		ARID5A	1	0.553319	0.186599
HERPUD1	12	0.430816	0.253484		BTG1	1	0.478299	0.8
HNRNPH1	12	0.459769	0.230554		CCNL1	1	0.37293	1
NFKBIA	12	0.565164	1		CD40	1	0.49202	0.199825
BTG2	11	0.533447	1		CTSB	1	0.521282	0.19281
EIF4A2	11	0.419268	0.737374		DDOST	1	0.505447	0.298918
MCL1	11	0.444378	1		DKK1	1	0.432461	1
ATF4	9	0.589435	0.517803		DNAJB9	1	0.387921	1
CCND2	9	0.491291	0.246611		DUSP1	1	0.530113	1
CXCR4	9	0.520702	1		EEF1A1	1	0.47148	0.243941
EIF5	9	0.449351	0.575181		EEF2	1	0.595347	0.116629
FIBIN	9	0.448368	1		EIF4A2	1	0.419268	0.737374
IRAK1	9	0.617721	0.451137		GAPDH	1	0.606211	0.533607
PTGS2	9	0.348773	0.2126		HBA1	1	0.673397	0.75
PTMA	9	0.617213	0.363828		HMOX1	1	0.511081	0.15857
RPL5	9	0.403374	0.314294		HSP90B1	1	0.397782	0.322164
SDC1	9	0.575621	0.283061		HSPA5	1	0.439864	0.481899
SHOX2	9	0.478275	1		ICAM3	1	0.561601	0.22526
AZGP1	8	0.484264	0.329255		ID2	1	0.492511	0.76087
CCNL1	8	0.37293	1		JUNB	1	0.650496	1
CD74	8	0.533032	0.177934		KLF2	1	0.655218	1
GNB2L1	8	0.523643	0.193884		MARCKS	1	0.484362	0.757143
HSPA5	8	0.439864	0.481899		PBXIP1	1	0.542376	0.370992
SIK1	8	0.560612	0.187401		PDK4	1	0.36076	0.193118
SPAG4	8	0.594144	0.26641		PIM1	1	0.535899	1
YPEL5	8	0.418923	0.196465		PIM2	1	0.534748	0.205449
DERL3	7	0.611459	1		PMAIP1	1	0.398348	1
H1F0	7	0.531357	1		PPP1R15A	1	0.566985	0.424025
HIST1H1C	7	0.564979	1		PRICKLE4	1	0.543811	0.146534
MARCKS	7	0.484362	0.757143		PSAP	1	0.477175	0.232867
PDK4	7	0.36076	0.193118		PTGS2	1	0.348773	0.2126
PREB	7	0.574892	1		RPL4	1	0.42063	0.253948
RPSA	7	0.451392	0.21998		RPS12	1	0.429395	0.625
SRSF7	7	0.414566	1		RPS15	1	0.626966	0.323938
TM7SF2	7	0.601895	1		RPS25	1	0.476334	0.52904
TNFAIP3	7	0.439496	0.8		RPS6	1	0.407358	0.692982
CHST2	6	0.646816	1		SDF2L1	1	0.624448	1
COX7C	6	0.422498	0.293146		SRSF2	1	0.492482	0.833333
DNAJB9	6	0.387921	1		SRSF7	1	0.414566	1
EEF2	6	0.595347	0.116629		TPT1	1	0.444963	0.581018
GAPDH	6	0.606211	0.533607		TRIB1	1	0.513731	1
HSP90B1	6	0.397782	0.322164		TXNIP	1	0.424868	1
ID3	6	0.573028	1		ZFP36L2	1	0.559781	1
KLF2	6	0.655218	1
KLF6	6	0.480883	1
LMNA	6	0.530357	0.234042
MS4A1	6	0.400653	0.310255
NES	6	0.590109	1
PBXIP1	6	0.542376	0.370992
PIM2	6	0.534748	0.205449
RHOB	6	0.575053	1
RPL4	6	0.42063	0.253948
RPS11	6	0.530686	0.680555
RPS28	6	0.571036	0.75
TRIB1	6	0.513731	1
B2M	5	0.426216	0.579167
CALR	5	0.530029	0.231899
CD79B	5	0.607084	1
EEF1B2	5	0.452288	0.439185
GPR50	5	0.56276	1
H3F3B	5	0.473834	0.2083
HIST2H2AC	5	0.610092	0.648809
ICAM3	5	0.561601	0.22526
ID2	5	0.492511	0.76087
OAZ1	5	0.64068	0.170204
OTUD1	5	0.515113	1
RPL12	5	0.512463	0.464377
RPS3	5	0.485128	0.14696
SRPR	5	0.495582	1
TPT1	5	0.444963	0.581018
APOE	4	0.609783	0.240712
BST2	4	0.583979	1
CCL4	4	0.488429	0.660494
CCR2	4	0.440645	0.3891
CTGF	4	0.52299	1
DDIT4	4	0.586957	1
DDX5	4	0.451124	0.8
DPP7	4	0.686947	0.538461
GSTP1	4	0.630669	1
HIST1H2AE	4	0.553114	1
HSP90AB1	4	0.470571	0.530463
IER5	4	0.621206	1
JUN	4	0.55994	1
KLF10	4	0.484627	0.772727
LAMP5	4	0.42775	1
MANF	4	0.52069	0.210041
METTL7A	4	0.428524	0.554465
PPP1R15A	4	0.566985	0.424025
RBM3	4	0.480399	0.159287
RGS2	4	0.408163	0.8
RPL11	4	0.461903	0.833333
RPL23	4	0.444463	0.536029
RPL7	4	0.50743	0.245852
RPL7A	4	0.504359	0.307192
RPS12	4	0.429395	0.625
RPS27A	4	0.458228	0.406452
RPS6	4	0.407358	0.692982
SAT1	4	0.437275	1
SOCS3	4	0.623254	0.75
ZFP36	4	0.590997	1
AQP3	3	0.556605	0.130887
CD40	3	0.49202	0.199825
CTSB	3	0.521282	0.19281
DDOST	3	0.505447	0.298918
FAU	3	0.555014	1
FTL	3	0.55929	0.6875
GADD45A	3	0.528837	0.833333
GPX1	3	0.638343	0.717949
H1FX	3	0.686379	1
HIST1H2BG	3	0.531532	1
HSPB1	3	0.633923	0.703704
ID1	3	0.586039	1
ISG15	3	0.645479	1
LGALS1	3	0.567889	0.208745
MMP9	3	0.56945	0.0668857
MT1E	3	0.575443	0.541026
PIM3	3	0.695262	1
RGS1	3	0.338755	1
RPL14	3	0.451556	0.270639
RPL19	3	0.4964	0.304022
RPL24	3	0.425233	0.419371
RPL35	3	0.562058	0.592157
RPL41	3	0.460575	0.314744
RPL9	3	0.411277	0.308241
RPLP0	3	0.489338	0.377624
RPLP2	3	0.570368	0.833333
RPS15	3	0.626966	0.323938
SFRP2	3	0.428588	1
SLC25A6	3	0.589014	0.220782
SPCS3	3	0.367641	0.212039
SPP1	3	0.363167	0.119484
UTP3	3	0.448576	1
VIM	3	0.462396	0.269044
ACADVL	2	0.584929	1
ADM	2	0.600294	1
ARF6	2	0.569643	0.769231
ATP5E	2	0.394939	0.8
C16orf54	2	0.567316	1
CDV3	2	0.423991	0.243188
DKK1	2	0.432461	1
DUSP5	2	0.49088	0.833333
GLTSCR2	2	0.572035	0.189803
GLUL	2	0.477719	0.6296
H2AFZ	2	0.49609	0.651515
HBD	2	0.3789	0.8
HMGB2	2	0.502332	1
HMOX1	2	0.511081	0.15857
HYOU1	2	0.539768	0.293617
IL2RG	2	0.497236	0.101533
JUND	2	0.697164	1
MC4R	2	0.450939	1
MDK	2	0.663408	1
MT1G	2	0.54048	0.604902
MYL6	2	0.515464	0.8
P4HB	2	0.557856	0.227435
PDIA2	2	0.642629	0.120357
PLD4	2	0.631991	1
PSAP	2	0.477175	0.232867
PSMB4	2	0.492946	1
RNASE1	2	0.509756	1
RNASE2	2	0.477642	0.633333
RNASE3	2	0.491043	0.65625
RPL10A	2	0.570467	0.467742
RPL13	2	0.550322	0.712121
RPL13A	2	0.533866	0.474425
RPL18	2	0.568203	0.833333
RPL18A	2	0.583119	0.414646
RPL21	2	0.419361	0.257815
RPL3	2	0.534168	0.312955
RPL34	2	0.414991	0.314141
RPL39	2	0.461179	0.238448
RPL8	2	0.608788	0.766667
RPLP1	2	0.48659	0.357417
RPS13	2	0.465568	0.309307
RPS14	2	0.489796	0.288157
RPS2	2	0.574786	0.242617
RPS3A	2	0.415633	0.207601
SLAMF7	2	0.440349	0.256026
SLC25A5	2	0.532717	0.592593
SRP14	2	0.435199	0.634921
SYNGR2	2	0.621252	0.393907
TMED9	2	0.531518	1
TUBB4B	2	0.632318	0.394792
UBL5	2	0.524067	0.454557
UQCRQ	2	0.512576	0.833333
VPREB3	2	0.564638	0.185941
ARID5A	1	0.553319	0.186599
C1QB	1	0.511395	0.8
CCL3	1	0.522216	0.630208
CD14	1	0.582362	1
CD1D	1	0.498687	0.785714
CITED2	1	0.53088	1
CYBA	1	0.619011	0.187152
DPM3	1	0.607955	1
EIF4G2	1	0.417828	0.190072
FKBP2	1	0.635986	0.251981
FOS	1	0.539352	1
HBA1	1	0.673397	0.75
HBB	1	0.376495	0.8
IFI27	1	0.486626	0.275204
IRF7	1	0.670633	0.8
ITGB7	1	0.511101	0.21335
ITM2C	1	0.584366	0.147374
LAG3	1	0.573616	1
LGALS3BP	1	0.588547	0.139965
MT2A	1	0.590909	0.514583
MZB1	1	0.584006	0.833333
ODC1	1	0.461692	0.24306
OST4	1	0.56495	1
PFDN5	1	0.47295	0.264712
PFN1	1	0.579935	0.777778
PHLDA1	1	0.451385	0.216378
PMAIP1	1	0.398348	1
PRR15	1	0.565155	1
RABAC1	1	0.616464	1
RNASE6	1	0.420904	1
RPL6	1	0.45677	0.162029
RPS16	1	0.509668	0.379308
RPS19	1	0.535291	0.221759
RPS20	1	0.418157	0.179037
RPS21	1	0.594729	1
RPS26	1	0.469141	0.227503
RPS27	1	0.458663	0.350446
RPS5	1	0.51142	0.243956
RPS7	1	0.447497	0.168451
S100A12	1	0.49356	0.0709899
S100A4	1	0.563084	1
SDF2L1	1	0.624448	1
SF3B5	1	0.57337	1
SPCS1	1	0.53597	0.691667
SRGN	1	0.424783	0.218827
SSR4	1	0.615354	1
UBALD2	1	0.584537	0.205598
UTS2R	1	0.724217	1

[truncated: 13 more sheets: Supp_10, Supp_11, Supp_12, Supp_13, Supp_14, Supp_15, Supp_16, Supp_17, Supp_18, Supp_19, Supp_20, Supp_21, Supp_22]
